# Supplementary material for: Identification of Active Compounds against Melanoma Growth by Virtual Screening for Non-Classical Human DHFR Inhibitors
Source: Int J Mol Sci. 2022 Nov 11;23(22):13946. doi: 10.3390/ijms232213946 (PMC9694616; doi:10.3390/ijms232213946)
Supplement: Supplementary file 1 [file ijms-23-13946-s001.zip]

Archive with 1 entries (1 files):
- ijms-1930418-supplementary.pdf
